# Supplementary material for: Analysis of fine-scale mammalian evolutionary breakpoints provides new insight into their relation to genome organisation
Source: BMC Genomics. 2009 Jul 24;10:335. doi: 10.1186/1471-2164-10-335 (PMC2722678; doi:10.1186/1471-2164-10-335)
Supplement: Additional file 2 — BPR localisation and phylogenetic assignment. This file consist of a complete list of the BPRs analysed along with their phylogenetic assignment (See Additional File 1). [file 1471-2164-10-335-S2.txt]

chromosome	begin	end	evolutionary branch assignment
chr1	10382322	10382387	dog
chr1	26486662	26569387	rat
chr1	28285759	28828520	rat
chr1	30945490	30989892	rat
chr1	31345916	31346810	rat
chr1	33638060	33656109	dog
chr1	42632503	42700754	rat
chr1	42802976	42816972	rat
chr1	43280417	43282311	dog
chr1	46405611	46424650	rat
chr1	46671064	46672023	rat
chr1	53002764	53003646	dog
chr1	58724788	58824831	rodents
chr1	67322065	67340745	rodents
chr1	67643659	67669889	dog
chr1	68029762	68299332	rodents
chr1	89449609	89455358	rodents
chr1	93547361	93617179	rodents
chr1	109923784	109923788	chimp
chr1	111626612	111718815	dog
chr1	113944998	113950242	dog
chr1	143414745	143480575	primates
chr1	143495190	143766399	macaca
chr1	144691208	144707142	primates
chr1	144850157	145574145	chimp
chr1	150079680	150138541	dog
chr1	154730502	154785551	dog
chr1	155138987	155181424	rodents
chr1	159534796	159534797	macaca
chr1	163500024	163539665	dog
chr1	174741344	174747547	macaca
chr1	176541387	176542248	dog
chr1	183696798	183696994	dog
chr1	193615252	193644200	dog
chr1	199929354	199932925	dog
chr1	202654365	202704366	human
chr1	202875289	202925290	human
chr1	203923377	203964335	rodents
chr1	212088559	212102414	dog
chr1	219315299	219320434	dog
chr1	219819876	220034266	dog
chr1	220718832	220720533	rodents
chr1	222285259	222301909	rodents
chr1	223958034	224140979	primates
chr1	225101534	225105289	human-chimp
chr1	231650836	231655655	rodents
chr1	232000378	232071892	rat
chr1	236499572	236538078	primates
chr1	243459499	243475849	primates
chr1	244010649	244331228	reused(primates(2)) or reused(rodents,primates) **
chr1	244410383	245171647	reused(primates,dog(2),macaca) or reused(primates(2),dog,macaca) or reused(primates(3),macaca) **
chr2	3021848	3079602	primates
chr2	4498811	4598970	primates
chr2	5066435	5116465	primates
chr2	9228999	9230671	rodents
chr2	10241246	10248935	rodents
chr2	26273595	26306118	mouse
chr2	28936114	28945172	mouse
chr2	35590415	35719973	rat
chr2	42896358	42899012	dog
chr2	53269306	53794595	rodents
chr2	68567446	68606046	mouse
chr2	68606114	68606218	rat
chr2	70934473	70943148	rodents
chr2	71225142	71233519	primates
chr2	71289725	71317362	primates
chr2	73920447	73921388	rodents
chr2	86683138	86689149	macaca
chr2	96462492	96573149	rodents
chr2	96655628	96679346	dog
chr2	106415035	106480136	rodents
chr2	108462413	108524056	mouse
chr2	110094438	110182237	primates
chr2	113366289	113384367	rodents
chr2	113853675	114152338	reused(primates,macaca,chimp) *
chr2	126751075	126902351	rodents
chr2	128502898	128537020	rodents
chr2	130391226	130806004	primates
chr2	130868634	130992293	dog
chr2	131742662	132972122	reused(rodents,dog,macaca) *
chr2	135436979	135450537	rat
chr2	135659731	135702356	rat
chr2	138302923	138787181	reused(rodents,macaca) *
chr2	139378893	139764468	rodents
chr2	153457198	153661715	dog
chr2	161928817	162009569	rat
chr2	162171119	162171448	rat
chr2	188220878	188407385	rodents
chr2	190041438	190131361	dog
chr2	190329638	190355805	mouse
chr2	196776223	196812973	mouse
chr2	225023180	225049365	dog
chr3	12858928	12898908	primates
chr3	13970362	14075135	macaca
chr3	15146252	15148274	human-chimp
chr3	16293905	16322137	rodents
chr3	20206781	21309322	rodents
chr3	27684143	27728695	rodents
chr3	32673907	32675028	dog
chr3	33797103	33804035	dog
chr3	36629861	36641543	macaca
chr3	37236145	37244248	rodents
chr3	38138755	38153772	rodents
chr3	38345403	38345655	rodents
chr3	42531796	42661652	rat
chr3	43166170	43169544	dog
chr3	43276982	43347425	rat
chr3	43778800	43928574	rat
chr3	44599403	44601047	dog
chr3	44692060	44719393	dog
chr3	46398263	46410340	rodents
chr3	52321130	52324950	rodents
chr3	57906237	57917134	rodents
chr3	63984529	63992757	rodents
chr3	75405289	75955840	reused(primates,macaca) *
chr3	88281007	88281807	dog
chr3	123262946	123289485	rat
chr3	123518656	123531525	rat
chr3	126855424	127207816	primates
chr3	128287101	128299344	macaca
chr3	130051673	130077740	primates
chr3	130546458	130596928	primates
chr3	131209949	131354487	human-chimp
chr3	139810501	139817328	mouse
chr3	140082330	140117097	mouse
chr3	149570135	149852832	rodents
chr3	150477153	150538520	rodents
chr3	159978759	159979517	dog
chr3	169313293	169339808	rodents
chr3	171980253	172026393	mouse
chr3	179587629	179604953	rodents
chr3	180198709	180215220	dog
chr3	184301008	184323100	rodents
chr3	187891112	187914335	macaca
chr3	194780060	195543474	dog
chr3	196768577	196904128	human-chimp
chr3	198828435	198882686	primates
chr4	1137617	1149166	rodents
chr4	1235131	1272688	dog
chr4	1399720	1526031	rat
chr4	4031670	4295739	human-chimp
chr4	6332695	6439810	dog
chr4	9423687	9431013	human-chimp
chr4	17466081	17466422	dog
chr4	36790205	37192293	rat
chr4	37527459	37547880	rat
chr4	41164366	41166536	dog
chr4	44652250	44652655	chimp
chr4	75977784	75998561	dog
chr4	86315438	86320193	chimp
chr4	86343858	86343878	macaca
chr4	89357367	89411924	rat
chr4	89438290	89498847	mouse
chr4	89802419	89815031	rat
chr4	95630279	95641878	rodents
chr4	121210825	121237422	primates
chr4	122814379	122833236	rodents
chr4	141548883	141609208	rodents
chr4	144761735	144788009	dog
chr4	151254224	151324032	rodents
chr4	163516523	163861670	rodents
chr4	169768598	169770145	dog
chr4	176804891	176904686	dog
chr5	302422	310192	macaca
chr5	1577127	1798156	reused(rat,macaca) *
chr5	7963790	7967560	rodents
chr5	14749797	14752973	dog
chr5	18589071	18589079	chimp
chr5	43097261	43522087	mouse
chr5	54374839	54393614	dog
chr5	74219206	74321738	dog
chr5	95947176	95947193	chimp
chr5	96172779	96207275	rodents
chr5	98413847	98447516	rodents
chr5	101899417	101914485	mouse
chr5	102756311	102787215	mouse
chr5	110090786	110287080	rodents
chr5	112304457	112304458	rat
chr5	112324382	112338725	reused(mouse,dog) *
chr5	112875298	112877101	dog
chr5	130391272	130510761	rodents
chr5	134101365	134102033	rodents
chr5	137119008	137252829	rodents
chr5	138702021	138702658	dog
chr5	147604994	147626392	primates
chr5	150339019	150362137	rodents
chr5	154326316	154326772	rodents
chr5	171864765	171880795	mouse
chr5	172657470	172669334	mouse
chr5	173643549	173683571	rodents
chr5	176931163	176940962	dog
chr5	176972218	177171468	rodents
chr5	180099707	180145767	dog
chr6	20168608	20173203	rodents
chr6	25911741	25953752	rat
chr6	26266375	26393310	rat
chr6	27882394	27883906	rat
chr6	27948956	27988076	rat
chr6	29153944	29163294	rodents
chr6	30318022	30399913	dog
chr6	33405197	33468587	mouse
chr6	39166046	39177745	rodents
chr6	39416186	39416186	rodents
chr6	49863915	49889631	mouse
chr6	52869456	52881311	rodents
chr6	55892616	56331834	rodents
chr6	74017117	74071724	rodents
chr6	87836922	87849901	rodents
chr6	100351747	100641522	rodents
chr6	108413447	108413543	macaca
chr6	116717761	116718612	dog
chr6	117012303	117044057	rat
chr6	117154193	117154372	mouse
chr6	123193277	123214372	rodents
chr6	127955215	128028223	rat
chr6	131729656	132285923	dog
chr6	135250025	135263632	rat
chr6	150302291	150424464	rat
chr6	155089958	155145523	mouse
chr6	159321313	159322233	macaca
chr6	159429809	160073444	mouse
chr6	166773329	166784663	rat
chr6	167522522	167539005	rodents
chr6	167580809	167592531	dog
chr6	167779801	167781278	dog
chr6	169919268	169920120	dog
chr7	2342932	2344692	reused(rodents,dog,macaca) *
chr7	2485643	2485646	human-chimp
chr7	4960258	4988961	macaca
chr7	5661920	5663919	primates
chr7	5670594	5750302	macaca
chr7	6650815	6651386	human-chimp
chr7	12310001	12334840	rodents
chr7	19522099	19526654	rodents
chr7	22371235	22624804	rodents
chr7	23023699	23025736	rodents
chr7	32876346	32906663	rodents
chr7	36113503	36297204	rodents
chr7	37558288	37571584	dog
chr7	39436844	39446670	chimp
chr7	43379171	45070256	reused(primates,chimp) *
chr7	47791656	47799863	dog
chr7	55416574	55636158	primates
chr7	66191270	66240756	human-chimp
chr7	71783766	71802732	human-chimp
chr7	73632958	73721013	chimp
chr7	74046399	74069236	chimp
chr7	74561174	74641647	human-chimp
chr7	76338545	76340728	human-chimp
chr7	85118827	85122357	dog
chr7	86471193	86612694	rat
chr7	87124342	87128155	rat
chr7	91139091	91165618	mouse
chr7	91418734	91437174	mouse
chr7	92329807	92375292	mouse
chr7	97239993	97241658	human-chimp
chr7	98892277	99114563	mouse
chr7	99114566	99118389	rat
chr7	99596646	99598509	rodents
chr7	99995439	100355113	rat
chr7	100632130	100725943	rat
chr7	101924895	101993632	reused(primates,macaca) *
chr7	104789825	104804016	rodents
chr7	107366137	107366158	rodents
chr7	107768799	107774792	dog
chr7	111730098	111731746	rodents
chr7	117382366	117386326	rat
chr7	117539103	117545115	rat
chr7	122769363	122770217	dog
chr7	133749814	133759281	dog
chr7	148170206	148198004	dog
chr7	149990949	150011429	rodents
chr7	156725109	156725122	rodents
chr8	567096	586500	dog
chr8	1748275	1749698	dog
chr8	8085642	8128345	human-chimp
chr8	9680491	9707682	primates
chr8	12454661	12621761	human-chimp
chr8	18003235	18036423	primates
chr8	19755961	19772273	dog
chr8	20222222	20230865	rodents
chr8	29210129	29242886	primates
chr8	36796491	36834948	rodents
chr8	38050310	38081460	rodents
chr8	42614070	42650650	rodents
chr8	42779784	42809746	rodents
chr8	50027626	50049307	rodents
chr8	56725132	56812859	mouse
chr8	62856437	62865125	rat
chr8	64180462	64238589	rodents
chr8	67477845	67478316	rat
chr8	67478384	67479550	mouse
chr8	74627624	74815124	rat
chr8	75056510	75082239	rat
chr8	76332504	76359208	rodents
chr8	87115828	87123097	rat
chr8	87125480	87126480	mouse
chr8	97312161	97315365	rat
chr8	97318765	97482998	mouse
chr8	98817941	98834760	dog
chr8	145880613	145919549	dog
chr9	5843700	5877711	dog
chr9	6655253	6733116	rodents
chr9	27290620	27315074	rodents
chr9	80027744	80223076	mouse
chr9	83444691	83467637	rodents
chr9	87711636	87726804	primates
chr9	89707810	89758352	macaca
chr9	91957503	92017242	primates
chr9	94176528	94400432	primates
chr9	97046992	97111288	human-chimp
chr9	120575446	120605632	rodents
chr9	121285642	121295686	dog
chr9	124737625	124792755	macaca
chr9	125030751	125041484	rodents
chr9	127980229	127982646	macaca
chr9	128134471	128141101	mouse
chr9	128141171	128155456	rat
chr9	131436242	131449400	rodents
chr9	133095159	133097004	primates
chr9	135625879	135626731	primates
chr9	136897181	136905378	rodents
chr9	137604824	137605871	rat
chr9	137766296	137775978	rat
chr10	5905617	5955569	mouse
chr10	15496084	15509592	mouse
chr10	19015856	19023074	dog
chr10	27263532	27297413	primates
chr10	27571252	27582401	primates
chr10	29756879	29776491	primates
chr10	30965850	31046209	primates
chr10	32771235	32775097	primates
chr10	35223820	35324106	rodents
chr10	35561825	35658590	rodents
chr10	37213276	38122353	reused(rat,macaca) *
chr10	42472365	42490376	macaca
chr10	45615237	46665057	reused(rodents,dog,macaca,chimp) *
chr10	48232896	48339958	dog
chr10	50807417	51218914	reused(rat,macaca) *
chr10	51585710	51585710	human
chr10	54240078	54820961	rodents
chr10	59509197	59605907	dog
chr10	67818208	67870852	rat
chr10	70133739	70150660	rat
chr10	70654440	70995548	rat
chr10	71780294	71803242	rat
chr10	71874732	71920216	rat
chr10	74532979	74540171	rodents
chr10	79407304	79409893	rat
chr10	80930613	82009349	reused(primates,rat,dog,chimp(2)) or reused(primates,rodents,dog,chimp(2)) **
chr10	88966494	88987176	human-chimp
chr10	91019744	91055682	dog
chr10	98971923	99320950	rat
chr10	101526262	101813834	rat
chr10	102054228	102100983	rat
chr10	121209506	121215108	rodents
chr11	712491	787155	dog
chr11	3371423	3573241	human-chimp
chr11	4557017	4572762	rat
chr11	4827498	4860608	rat
chr11	17324102	17334794	rodents
chr11	26111424	26164828	rodents
chr11	30237125	30247752	dog
chr11	34348552	34349789	rat
chr11	34566248	34567093	rat
chr11	44035582	44036413	dog
chr11	55127493	55163348	rat
chr11	55174956	55208324	rat
chr11	56178775	56184678	macaca
chr11	56272068	56273954	macaca
chr11	57517509	57555011	rodents
chr11	59275189	59336452	dog
chr11	60003113	60036670	dog
chr11	68466299	68483719	mouse
chr11	70981497	71302100	human-chimp
chr11	89072287	89457436	rodents
chr11	100813765	100827815	dog
chr11	106300424	106701056	rat
chr11	106941850	106958073	rodents
chr12	252415	253097	rodents
chr12	2723685	2744849	primates
chr12	7677714	7692524	primates
chr12	8610281	8613782	primates
chr12	9201034	9529779	rodents
chr12	20854310	20855119	chimp
chr12	32428705	32443872	rodents
chr12	32946029	33008750	rodents
chr12	53539433	53636151	rodents
chr12	53699889	53943437	mouse
chr12	54011756	54325592	reused(mouse,dog) *
chr12	55497750	55504213	rat
chr12	66667772	66690950	chimp
chr12	74023739	74050431	mouse
chr12	74112023	74152960	mouse
chr12	74177245	74206198	dog
chr12	85522973	85532480	macaca
chr12	102847678	102853975	mouse
chr12	103086625	103102949	dog
chr12	106684857	106704935	primates
chr12	108949586	108974071	primates
chr12	119999262	120010147	primates
chr12	131012082	131045398	rodents
chr13	20713493	20731764	macaca
chr13	22284962	22559479	rodents
chr13	23794607	24082540	primates
chr13	24461095	24493441	primates
chr13	25547238	25682895	rodents
chr13	25856454	27025285	rat
chr13	27396625	27428586	rat
chr13	33308577	33360692	rodents
chr13	40155386	40201210	rodents
chr13	40343659	40365249	primates
chr13	48697061	48719587	rodents
chr13	49068912	49090161	rodents
chr13	51626110	51636636	primates
chr13	51949042	52113307	primates
chr13	101952790	102033165	rodents
chr13	102345981	102354936	rodents
chr13	113373978	113475243	reused(mouse,dog,macaca) *
chr13	113651862	113761317	reused(mouse,dog,macaca) *
chr14	19681678	19762701	reused(primates,macaca) *
chr14	19767402	19781768	rat
chr14	21252889	21261973	dog
chr14	24220471	24221371	rodents
chr14	51321781	51341806	rodents
chr14	51691071	51758404	rodents
chr14	57699648	57736366	rodents
chr14	91101860	91109311	dog
chr14	92680670	92713568	dog
chr15	19917110	19924654	dog
chr15	21232611	21344555	primates
chr15	25963316	27008899	reused(primates,chimp) *
chr15	28154986	28983293	reused(primates,chimp(2)) *
chr15	30404112	30484618	reused(primates,chimp) *
chr15	32456548	32721615	primates
chr15	49085466	49137001	rodents
chr15	49729798	49749101	rodents
chr15	73815793	73878650	primates
chr15	75967524	76072465	primates
chr15	76478999	76507028	dog
chr15	76790262	76830034	primates
chr15	78062238	78070074	rodents
chr15	80366676	80607861	primates
chr15	80994478	80999730	macaca
chr15	82629482	82915377	human-chimp
chr15	83526370	83531082	human-chimp
chr15	88617804	88622033	primates
chr15	89367209	89392233	primates
chr15	96895261	96897747	primates
chr15	97383352	97384960	primates
chr16	156265	175680	mouse
chr16	2721374	2725728	human-chimp
chr16	2861309	2862900	human-chimp
chr16	3174625	3194201	mouse
chr16	14635893	14651106	rat
chr16	15435828	15605513	rat
chr16	16223204	16482459	rodents
chr16	18888460	18894255	primates
chr16	19299605	19302350	primates
chr16	21258714	21482490	reused(rodents,macaca) *
chr16	21699916	21857180	reused(rodents,macaca) *
chr16	22338120	22496413	reused(rodents,macaca) *
chr16	23560718	23563142	macaca
chr16	23612845	23613404	macaca
chr16	28260102	28287942	human-chimp
chr16	28534404	28582569	human-chimp
chr16	29298953	29564371	human-chimp
chr16	30125451	30263318	primates
chr16	33714570	33928843	chimp
chr16	45510352	45544381	dog
chr16	54428574	54433583	rat
chr16	57366106	57407652	dog
chr16	65526283	65541124	rat
chr16	68533607	68690194	reused(primates,macaca) *
chr16	72919083	72920693	human-chimp
chr16	80461913	80462057	rat
chr16	80726940	80808554	rat
chr17	633815	637840	rat
chr17	1182146	1192305	primates
chr17	2900484	2902036	macaca
chr17	3077007	3110626	macaca
chr17	3832337	3853748	dog
chr17	4479449	4479735	primates
chr17	6688815	6695277	primates
chr17	7871717	7871720	chimp
chr17	15363668	15400503	chimp
chr17	15409480	15773362	reused(primates,macaca) *
chr17	16657763	16657805	human
chr17	18207693	18502177	reused(rodents,chimp,macaca) *
chr17	18666101	18700087	reused(rodents,macaca) *
chr17	19599285	19615215	rodents
chr17	20811551	20842644	primates
chr17	22359229	22549717	primates
chr17	23855637	23860950	rat
chr17	24114678	24205712	rat
chr17	24682951	24733118	rat
chr17	25878900	26131702	primates
chr17	26356474	26401555	primates
chr17	27352351	27482799	primates
chr17	31886349	31889005	human-chimp
chr17	33536607	33652121	primates
chr17	41032805	41062618	reused(rat,dog) *
chr17	41663982	41780380	reused(rat,dog) *
chr17	42505590	42532347	reused(rat,dog) *
chr17	42885448	42899573	human-chimp
chr17	44975504	44975508	chimp
chr17	53146006	53167902	rat
chr17	55296010	55298699	rat
chr17	55417847	55555315	human-chimp
chr17	57670577	57727087	human-chimp
chr17	60360240	60379382	primates
chr17	63716840	63727002	primates
chr17	63967387	64037876	rat
chr17	67207532	67228978	dog
chr18	585814	602849	rodents
chr18	9962542	10192645	rodents
chr18	10552225	10557007	macaca
chr18	11513394	11581372	rodents
chr18	12027965	12076602	macaca
chr18	13122557	13265078	reused(rat,dog) *
chr18	39327878	39609913	rodents
chr18	43749041	43821128	dog
chr18	46142952	46150366	dog
chr18	46570851	46593780	dog
chr18	52395818	52418923	rodents
chr18	55072109	55082639	rat
chr18	56424484	56484839	rodents
chr18	64101591	64490896	rodents
chr19	2764335	2785256	rodents
chr19	2986302	3004685	dog
chr19	3099833	3100464	dog
chr19	3182154	3199952	dog
chr19	4124053	4125551	rodents
chr19	4175506	7063177	reused(primates,mouse(3)) or reused(primates,rodents,mouse(2)) or reused(primates,rodents(2),mouse) or reused(primates,rodents(3))**
chr19	7786376	7788609	macaca
chr19	8121721	8121780	macaca
chr19	8233490	8272719	rodents
chr19	8756588	8776231	primates
chr19	11550776	11586312	rodents
chr19	14550787	14687918	rodents
chr19	15129195	15150736	mouse
chr19	15970856	16014725	rodents
chr19	16869556	16874454	rodents
chr19	17660282	17689246	rodents
chr19	17819888	17831478	rodents
chr19	23232991	23481890	macaca
chr19	23950855	24010720	macaca
chr19	41002748	41008499	rat
chr19	41239033	41240074	rat
chr19	41329115	41364943	rat
chr19	41421468	41524161	reused(mouse,chimp) *
chr19	41901770	41933336	rodents
chr19	42443761	42465356	chimp
chr19	42746775	42819063	rodents
chr19	44744499	44753284	chimp
chr19	44840944	44866119	chimp
chr19	46773828	47004081	rodents
chr19	47707469	48529060	rodents
chr19	51600810	51602248	dog
chr19	51681015	51723948	dog
chr19	53482204	53482996	rodents
chr19	56841811	56841825	rodents
chr19	58698423	58704105	rat
chr19	58778550	59268980	mouse
chr19	59473777	59543011	rat
chr19	61517620	61576276	rodents
chr19	61666521	61712033	rodents
chr19	63075758	63160843	rodents
chr19	63270152	63272052	rodents
chr19	63610295	63638292	rat
chr20	1395828	1406966	rodents
chr20	23470915	23475920	dog
chr21	14249224	14275447	chimp
chr21	31267659	31283237	rat
chr21	32314779	32348940	rat
chr21	42311378	42361779	rodents
chr21	43946897	44015839	mouse
chr22	17227257	17384762	primates
chr22	17549532	17692654	rodents
chr22	18719486	18852612	primates
chr22	19370845	19377101	human-chimp
chr22	19798300	20040792	human-chimp
chr22	20670207	20705501	dog
chr22	20928500	20998108	dog
chr22	21106901	22417378	reused(primates,mouse) or reused(primates,rodents) **
chr22	22581091	22630458	rat
chr22	22912512	22977122	reused(rodents,dog) *
chr22	23376238	23416163	human-chimp
chr22	23947097	24188885	macaca
chr22	24207844	24750941	rat
chr22	25285094	25714804	rat
chr22	27480888	27493146	rodents
chr22	30325898	30346671	mouse
chr22	31100059	31107853	primates
chr22	31796961	31982887	rodents
chr22	34277622	34286037	rodents
chr22	37056914	37068605	rat
chr22	37360411	37371205	rat
chr22	41441311	41531322	rat
chr22	41864822	41874577	rat
chrX	160025	2756645	reused(rat(2),macaca) *
chrX	7703921	9471376	rat
chrX	9746123	9768522	rat
chrX	23609250	23609967	rodents
chrX	37107161	37124876	rodents
chrX	47676588	47692154	rodents
chrX	50043017	50101023	rat
chrX	51267613	52801337	reused(rodents,chimp(2)) *
chrX	55071102	55360135	mouse
chrX	55432558	55440121	mouse
chrX	107134862	107208156	rat
chrX	114577422	114785851	mouse
chrX	115059078	115209743	rat
chrX	118769778	118784941	rodents
chrX	118862906	118862926	rodents
chrX	125608707	125815554	rat
chrX	150460856	150517412	rat
chrX	150710777	150759283	rat
chrX	153081818	153097064	reused(rat,macaca) *
chrX	153133991	153134783	macaca
chrX	153328471	153450769	rat
chrX	154338792	154537323	rat
* reused(A(n),B(m),C) stands for breakpoint reused in the species A n times, in the species B m times, and in the species C once.
** reused breakpoint for which several equally parsimonious evolutionary scenarios are possible.
